# Supplementary material for: Lipid Species in the GI Tract are Increased by the Commensal Fungus Candida albicans and Decrease the Virulence of Clostridioides difficile
Source: J Fungi (Basel). 2020 Jul 3;6(3):100. doi: 10.3390/jof6030100 (PMC7557729; doi:10.3390/jof6030100)
Supplement: Supplementary file 1 [file jof-06-00100-s001.zip]

Archive with 53 entries (50 files):
- Supplementary_Materials/
- Supplementary_Materials/Table S3_oils survival.docx
- __MACOSX/Supplementary_Materials/._Table S3_oils survival.docx
- Supplementary_Materials/.DS_Store
- __MACOSX/Supplementary_Materials/._.DS_Store
- Supplementary_Materials/Romo_Supplemental_Figures_Legends ckCLEAN.docx
- __MACOSX/Supplementary_Materials/._Romo_Supplemental_Figures_Legends ckCLEAN.docx
- Supplementary_Materials/Supplemental_Figures_TIFF/
- Supplementary_Materials/Supplemental_Figures_JPEG/
- Supplementary_Materials/Table S2_metabolites.docx
- __MACOSX/Supplementary_Materials/._Table S2_metabolites.docx
- Supplementary_Materials/Table S1_Primers used.docx
- __MACOSX/Supplementary_Materials/._Table S1_Primers used.docx
- Supplementary_Materials/Supplemental_Figures_TIFF/Fig S3.tiff
- __MACOSX/Supplementary_Materials/Supplemental_Figures_TIFF/._Fig S3.tiff
- Supplementary_Materials/Supplemental_Figures_TIFF/Fig S2.tiff
- __MACOSX/Supplementary_Materials/Supplemental_Figures_TIFF/._Fig S2.tiff
- Supplementary_Materials/Supplemental_Figures_TIFF/.DS_Store
- __MACOSX/Supplementary_Materials/Supplemental_Figures_TIFF/._.DS_Store
- Supplementary_Materials/Supplemental_Figures_TIFF/Fig S5.tiff
- __MACOSX/Supplementary_Materials/Supplemental_Figures_TIFF/._Fig S5.tiff
- Supplementary_Materials/Supplemental_Figures_TIFF/Fig S9.tiff
- __MACOSX/Supplementary_Materials/Supplemental_Figures_TIFF/._Fig S9.tiff
- Supplementary_Materials/Supplemental_Figures_TIFF/Fig S8.tiff
- __MACOSX/Supplementary_Materials/Supplemental_Figures_TIFF/._Fig S8.tiff
- Supplementary_Materials/Supplemental_Figures_TIFF/Fig S4.tiff
- __MACOSX/Supplementary_Materials/Supplemental_Figures_TIFF/._Fig S4.tiff
- Supplementary_Materials/Supplemental_Figures_TIFF/Fig S7.tiff
- __MACOSX/Supplementary_Materials/Supplemental_Figures_TIFF/._Fig S7.tiff
- Supplementary_Materials/Supplemental_Figures_TIFF/Fig S6.tiff
- __MACOSX/Supplementary_Materials/Supplemental_Figures_TIFF/._Fig S6.tiff
- Supplementary_Materials/Supplemental_Figures_TIFF/Fig S1.tiff
- __MACOSX/Supplementary_Materials/Supplemental_Figures_TIFF/._Fig S1.tiff
- Supplementary_Materials/Supplemental_Figures_JPEG/.DS_Store
- __MACOSX/Supplementary_Materials/Supplemental_Figures_JPEG/._.DS_Store
- Supplementary_Materials/Supplemental_Figures_JPEG/Fig-S9.jpg
- __MACOSX/Supplementary_Materials/Supplemental_Figures_JPEG/._Fig-S9.jpg
- Supplementary_Materials/Supplemental_Figures_JPEG/Fig-S8.jpg
- __MACOSX/Supplementary_Materials/Supplemental_Figures_JPEG/._Fig-S8.jpg
- Supplementary_Materials/Supplemental_Figures_JPEG/Fig-S6.jpg
- __MACOSX/Supplementary_Materials/Supplemental_Figures_JPEG/._Fig-S6.jpg
- Supplementary_Materials/Supplemental_Figures_JPEG/Fig-S7.jpg
- __MACOSX/Supplementary_Materials/Supplemental_Figures_JPEG/._Fig-S7.jpg
- Supplementary_Materials/Supplemental_Figures_JPEG/Fig-S5.jpg
- __MACOSX/Supplementary_Materials/Supplemental_Figures_JPEG/._Fig-S5.jpg
- Supplementary_Materials/Supplemental_Figures_JPEG/Fig-S4.jpg
- __MACOSX/Supplementary_Materials/Supplemental_Figures_JPEG/._Fig-S4.jpg
- Supplementary_Materials/Supplemental_Figures_JPEG/Fig-S1.jpg
- __MACOSX/Supplementary_Materials/Supplemental_Figures_JPEG/._Fig-S1.jpg
- Supplementary_Materials/Supplemental_Figures_JPEG/Fig-S3.jpg
- __MACOSX/Supplementary_Materials/Supplemental_Figures_JPEG/._Fig-S3.jpg
- Supplementary_Materials/Supplemental_Figures_JPEG/Fig-S2.jpg
- __MACOSX/Supplementary_Materials/Supplemental_Figures_JPEG/._Fig-S2.jpg
